# Supplementary material for: Visual Perceptual Learning of Form–Motion Integration: Exploring the Involved Mechanisms with Transfer Effects and the Equivalent Noise Approach
Source: Brain Sci. 2024 Sep 30;14(10):997. doi: 10.3390/brainsci14100997 (PMC11506814; doi:10.3390/brainsci14100997)
Supplement: Supplementary file 1 [file brainsci-14-00997-s001.zip]

Archive with 3 entries (3 files):
- brainsci-3222695-supplementary.pdf
- video s1a.100%gp_dynamic_thr.mov
- video s1b.100%modified_RDK_Coherence_Threshold.mov
